# Supplementary material for: A versatile method for dorsal-approach plantar plate repair using standard operative instruments
Source: BMC Musculoskelet Disord. 2022 Jan 3;23:11. doi: 10.1186/s12891-021-04951-w (PMC8725526; doi:10.1186/s12891-021-04951-w)
Supplement: Supplementary file 2 — Additional file 2. Raw data, supplementary information. [file 12891_2021_4951_MOESM2_ESM.xlsx]

## Sheet: 工作表 1
		Age	Gender	PPR	Concomitant procedure	Concomitant operation	Preoperative Pain (0-10)	Postoperative Pain (0-10)	AOFAS	SAT (0-10)	Preoperative hallux valgus angle (degrees)	Preoperative Intermetatarsal angle (degrees)	Postoperative hallux valgus angle (degrees)	Postoperative Intermetatarsal angle (degrees)	Preoperative 2nd MTPJ (degrees)	Postoperative 2nd MTPJ (degrees)	Preoperative 3rd MTPJ (degrees)	Postoperative 3rd MTPJ (degrees)
	Case 1	72	female	2			5	1			12.6	10.7	11.1	11.2	-5.7	-5.1	8.1	7.3
	Case 2	58	female	2		Scarf	0	0	90	10	31.7	13	14.9	6	8.4	7.6	4.1	5.5
	Case 3	73	female	2,3		Scarf	6	0	90	10	49.5	15.7	15.9	4.4	34.8	26.8	23.6	19
	Case 4	67	male	3	ETL	Fusion, 2nd release	5	0	90	10	51.4	14.1	19	11.8	25.4	23.5	25.9	20.2
	Case 5	71	female	2	PIPR	Scarf	5	0	90	9	22.5	14.4	2.1	10.7	9.6	4.7	13.1	7.8
	Case 6	73	female	2		Scarf	3	1			46	23	12.4	9.3	10	5.7	-4.4	-2
	Case 7	81	female	2		Scarf	4	1	75	10	46.7	20.2	27	14.7	16.3	6.2	2.7	2.2
	Case 8	73	female	2		Scarf, LCL	5	0	90	10	22.8	13.2	5.4	6.8	-1.6	-3	-6	2.7
	Case 9	65	female	2		Scarf	3	0	100	10	22	12.5	9.6	5.6	-7.7	9	10.5	17.7
	Case 10	66	female	2	Weil	PMO	5	3	85	8	33.4	15.1	12.4	7.6	6.6	3.4	11.4	10.3
	PPR: plantar plate repair, ETL: extensor tendon lengthening, PIPR: proximal interphalangeal joint resection arthroplasty, Fusion: arthrodesis for first metatarsal phalangeal joint, LCL: lateral column lengthening for flat foot, SAT: satisfaction, PMO: proximal metatarsal osteotomy.
